# Supplementary material for: Truxene-Centered Electron Acceptors for Non-Fullerene Solar Cells: Alkyl Chain and Branched Arm Engineering
Source: Int J Mol Sci. 2022 Sep 8;23(18):10402. doi: 10.3390/ijms231810402 (PMC9499097; doi:10.3390/ijms231810402)
Supplement: Supplementary file 1 [file ijms-23-10402-s001.zip]

Archive with 1 entries (1 files):
- ijms-1876028-supplementary.pdf
